# Supplementary material for: Naringin Alleviates Glucose-Induced Aging by Reducing Fat Accumulation and Promoting Autophagy in Caenorhabditis elegans
Source: Nutrients. 2023 Feb 10;15(4):907. doi: 10.3390/nu15040907 (PMC9961211; doi:10.3390/nu15040907)
Supplement: Supplementary file 1 [file nutrients-15-00907-s001.zip]

Archive with 1 entries (1 files):
- nutrients-2181414-supplementary.pdf
